# Supplementary material for: Well-Being Benefits of Horticulture-Based Activities for Community Dwelling People with Dementia: A Systematic Review
Source: Int J Environ Res Public Health. 2022 Aug 24;19(17):10523. doi: 10.3390/ijerph191710523 (PMC9517764; doi:10.3390/ijerph191710523)
Supplement: Supplementary file 1 [file ijerph-19-10523-s001.zip]

Archive with 1 entries (1 files):
- ijerph-1849715-supplementary.pdf
